# Supplementary material for: Lysophosphatidylcholine-DHA Specifically Induces Cytotoxic Effects of the MDA-MB-231 Human Breast Cancer Cell Line In Vitro—Comparative Effects with Other Lipids Containing DHA
Source: Nutrients. 2023 Apr 29;15(9):2137. doi: 10.3390/nu15092137 (PMC10180881; doi:10.3390/nu15092137)
Supplement: Supplementary file 1 [file nutrients-15-02137-s001.zip]

Archive with 1 entries (1 files):
- nutrients-2263910-supplementary.pdf
